# Supplementary material for: Exosomal miR-29b of Gut Origin in Patients With Ulcerative Colitis Suppresses Heart Brain-Derived Neurotrophic Factor
Source: Front Mol Biosci. 2022 Feb 22;9:759689. doi: 10.3389/fmolb.2022.759689 (PMC8902158; doi:10.3389/fmolb.2022.759689)
Supplement: Supplementary file 1 [file Table2.XLSX]

## Sheet: Fig 6A
Bdnf mRNA is suppressed by miR-29b in H9c2 cells										Date: 09-27-2019
														Normalized
	Ctl	Treatment											Mean	Mean	SD	SEM	t-test
	1	0.375747											0.77902	1	0.192444	0.0785649
	0.688796	0.489224											0.402833	0.517102	0.0765314	0.0312438	0.0346425
	0.648265	0.343529

## Sheet: Fig 6B
Col1a1 mRNA is suppressed by miR-29b in H9c2 cells										Date: 10-02-2019
														Normalized
	Ctl	Treatment											Mean	Mean	SD	SEM	t-test
	1.247	0.102											1.01733	1	0.221509	0.0904308
	1	0.07											0.0833333	0.0819135	0.0166533	0.00679869	0.00188919
	0.805	0.078

## Sheet: Fig 6C
Col3a1 mRNA is suppressed by miR-29b in H9c2 cells										Date: 09-27-2019
														Normalized
	Ctl	Treatment											Mean	Mean	SD	SEM	t-test
	1	0.145003											0.931896	1	0.302062	0.123316
	0.601596	0.166443											0.138665	0.148798	0.0314301	0.0128313	0.0106255
	1.19409	0.104549

## Sheet: Fig 6D
Foxo4 mRNA is suppressed by miR-29b in H9c2 cells										Date: 10-02-2019
														Normalized
	Ctl	Treatment											Mean	Mean	SD	SEM	t-test
	0.968	0.52											1.00833	1	0.0450814	0.0184044
	1	0.593											0.566	0.561322	0.0400375	0.0163452	0.000220941
	1.057	0.585

## Sheet: Fig 6E
Myl7 mRNA is suppressed by miR-29b in H9c2 cells										Date: 09-27-2019
														Normalized
	Ctl	Treatment											Mean	Mean	SD	SEM	t-test
	1	0.518929											1.10058	1	0.142244	0.0580708
	1.20116	0.750756											0.540121	0.49076	0.200879	0.0820085	0.0441537
		0.350678

## Sheet: Fig 6F
Bcl2 mRNA is not altered by miR-29b in H9c2 cells										Date: 09-27-2019
														Normalized
	Ctl	Treatment											Mean	Mean	SD	SEM	t-test
	1	0.594626											0.976549	1	0.118182	0.0482475
	0.8484	1.02569											0.76481	0.783176	0.229401	0.0936526	0.228309
	1.08125	0.674109

## Sheet: Fig 6G
Cacna1g is not altered by miR-29b in H9c2 cells										Date: 10-02-2019
														Normalized
	Ctl	Treatment											Mean	Mean	SD	SEM	t-test
	1.184	1.07											1.14067	1	0.124777	0.0509401
	1	0.99											0.975667	0.855348	0.102256	0.0417459	0.151173
	1.238	0.867

## Sheet: Fig 6H
Mef2 is increased by miR-29b in H9c2 cells										Date: 10-03-2019
														Normalized
	Ctl	Treatment											Mean	Mean	SD	SEM	t-test
	1	1.23											0.987333	1	0.0424421	0.0173269
	1.022	1.095											1.20633	1.22181	0.101589	0.0414736	0.0261673
	0.94	1.294

## Sheet: Fig 6I
Mylpf mRNA is upregulated by miR-29b in H9c2 cells										Date: 10-03-2019
														Normalized
	Ctl	Treatment											Mean	Mean	SD	SEM	t-test
	1	8.735											0.911667	1	0.216468	0.0883726
	1.07	6.116											7.23833	7.93967	1.34903	0.55074	0.00131116
	0.665	6.864

## Sheet: Fig 6J
Myo5b mRNA is not altered by miR-29b in H9c2 cells										Date: 09-27-2019
														Normalized
	Ctl	Treatment											Mean	Mean	SD	SEM	t-test
	1	0.639913											0.804649	1	0.178841	0.0730116
	0.76496	0.983481											0.726884	0.903356	0.22603	0.0922762	0.664595
	0.648986	0.557259

[truncated: 2 more sheets: Fig 6K, Fig 6L]
