# Supplementary material for: Exosomal miR-29b of Gut Origin in Patients With Ulcerative Colitis Suppresses Heart Brain-Derived Neurotrophic Factor
Source: Front Mol Biosci. 2022 Feb 22;9:759689. doi: 10.3389/fmolb.2022.759689 (PMC8902158; doi:10.3389/fmolb.2022.759689)
Supplement: Supplementary file 3 [file Table1.XLSX]

## Sheet: Fig 5A
Title										Date
TNFa (ng/ml)	0	0.01	0.1	1	10	100								Normalized
	Group 1	Group 2	Group 3	Group 4	Group5	Group6							Mean	Mean	SD	SEM	t-test
	1	1.33	2.1	2.32	3	3.55							1.05	1	0.160935	0.0657013
	1.23	1.38	1.99	2.55	3.17	3.41							1.39	1.32381	0.0655744	0.0267706	0.0275625
	0.92	1.46	2.03	2.65	2.94	3.69							2.04	1.94286	0.0556776	0.0227303	0.000547185
													2.50667	2.3873	0.169214	0.0690813	0.000416281
													3.03667	2.89206	0.119304	0.0487055	1.09549
													3.55	3.38095	0.14	0.0571548

## Sheet: Fig 5B
TNFa effect on miR-29b in CCD841 cell (time course)										Date	2019-08-01
TNFa (h)	0	1	3	6	18	24								Normalized
10 ng/ml	Group 1	Group 2	Group 3	Group 4	Group5	Group6							Mean	Mean	SD	SEM	t-test
	1	1.03	1.16	1.36	1.57	2.95							1.08	1	0.08	0.0326599
	1.16	0.98	1.13	1.29	1.69	3.29							1.05667	0.978395	0.0929157	0.0379327	0.758228
	1.08	1.16	1.3	1.39	1.81	3.07							1.19667	1.10802	0.0907377	0.0370435	0.17015
													1.34667	1.24691	0.051316	0.0209497	0.00828136
													1.69	1.56481	0.12	0.0489898	0.346338
													3.10333	2.87346	0.172434	0.0703957

## Sheet: Fig 5C
Title										Date
IL-1B (ng/ml)	0	0.01	0.1	1	10	100								Normalized
24 hours	Group 1	Group 2	Group 3	Group 4	Group5	Group6							Mean	Mean	SD	SEM	t-test
	1	1.39	2.32	2.95	4.39	2.65							0.943333	1	0.0665833	0.0271825
	0.87	1.46	2.73	3.11	4.27	2.39							1.46667	1.55477	0.0802081	0.0327448	0.000963017
	0.96	1.55	2.03	2.85	3.89	2.41							2.36	2.50177	0.35171	0.143585	0.00237098
													2.97	3.14841	0.131149	0.0535413	1.82793e-05
													4.18333	4.43463	0.261024	0.106562	1.78278
													2.48333	2.63251	0.144684	0.0590668

## Sheet: Fig 5D
IL-1B time-dependently upregulates miR-29b in CCD841 cells										Date: 8/6/2019
														Normalized
10 ng/ml IL1B	0	1	3	6	24	hr							Mean	Mean	SD	SEM	t-test
	1	1.657	3.521	3.703	3.752								0.953333	1	0.0450925	0.0184089
	0.91	1.753	3.619	3.685	3.817								1.74167	1.82692	0.0796074	0.0324996	0.000117409
	0.95	1.815	3.689	3.712	3.826								3.60967	3.78636	0.084388	0.0344513	1.11895e-06
													3.7	3.88112	0.0137477	0.00561249	5.78121e-08
													3.79833	3.98427	0.0403774	0.016484	1.55874

## Sheet: Fig 5E
miR-29b is upregulated by H2O2 in CCD841 cells										Date: 07-30-2019
														Normalized
	Group 1	Group 2	Group 3	Group 4									Mean	Mean	SD	SEM	t-test
	1	1.89	2.78	2.39					H2O2	0			0.986667	1	0.130512	0.0532812
	1.11	2.22	2.92	2.41					uM	1			2.14667	2.17568	0.228983	0.093482	0.00158993
	0.85	2.33	2.63	2.49						10			2.77667	2.81419	0.145029	0.0592077	9.16656e-05
										100			2.43	2.46284	0.052915	0.0216025	5.91699e-05

## Sheet: Fig 5F
H2O2 upregulates miR-29b in CCD841 cells										Date: 08-06-2019
														Normalized
10 uM H2O2	0	1	3	6	hr								Mean	Mean	SD	SEM	t-test
	1	3.13	2.831	2.66									1.06	1	0.0655744	0.0267706
	1.13	2.989	2.761	2.55									2.99733	2.82767	0.128702	0.0525426	2.03495e-05
	1.05	2.873	2.792	2.29									2.79467	2.63648	0.0350761	0.0143198	2.24272e-06
													2.5	2.35849	0.19	0.0775672	0.000242465

## Sheet: Fig 5G
Exosomal miR-29b levels in CCD841 cells treated with TNFa, IL-1B or H2O2										Date: 04-17-2020
		10 ng/ml	10 ng/ml	10 uM										Normalized
	Ctl	TNFa	IL-1B	H2O2									Mean	Mean	SD	SEM	t-test
	1	2.86	4.03	1.75									0.985	1	0.142009	0.0579751
	0.83	2.17	3.28	1.9									2.51	2.54822	0.512965	0.209417	0.00122608
	1.17	3.03	2.792	1.81									3.4405	3.49289	0.529781	0.216282	0.000108371
	0.94	1.98	3.66	1.69									1.7875	1.81472	0.0895824	0.0365718	7.4861e-05
